# Supplementary material for: Global numbers of infection and disease burden of soil transmitted helminth infections in 2010
Source: Parasit Vectors. 2014 Jan 21;7:37. doi: 10.1186/1756-3305-7-37 (PMC3905661; doi:10.1186/1756-3305-7-37)
Supplement: Additional file 2 — Breakdown summary of included data sources, by country. [file 1756-3305-7-37-S2.xlsx]

## Sheet: Sheet1
	GBD #	Region	Country	Number of surveys pre-2000 (1990 estimates)	Mean survey size pre-2000 (1990 estimate)	Earliest available survey included	Number of surveys post-2000 (2010 estimates)	Mean survey size post-2000 (2010 estimate)	Most recent available survey included	Data availability and assumtions: over time	Data availability and assumtions: geographical	Data availability and assumtions: biological exclusions	Data availability and assumtions: other points
	1	ASIA PACIFIC, HIGH INCOME	South Korea	0	0	0	16	2221	2004	No pre-2000 data - prevalence assummed not to have changed
	2	ASIA, CENTRAL	Armenia	0	0	0	0	0	0	No data available - high GDP (PPP > $20.000 USD) so transmission excluded on socio-economic basis for both periods
	2	ASIA, CENTRAL	Azerbaijan	0	0	0	4	712	2007	No pre-2000 data - prevalence assummed not to have changed
	2	ASIA, CENTRAL	Georgia	0	0	0	0	0	0	Prevalence assummed not to have changed between periods	No data available - prevalence estimates taken from closets Iranian province (Parsabad), assumed to be eco-epidemiologically equivalent
	2	ASIA, CENTRAL	Kazakhstan	0	0	0	1	3425	2007	No pre-2000 data - prevalence assummed not to have changed
	2	ASIA, CENTRAL	Kyrgyzstan	0	0	0	0	0	0	No pre-2000 data - prevalence assummed not to have changed
	2	ASIA, CENTRAL	Mongolia	2	738	1998	2	83	2003	No pre-2000 data - prevalence assummed not to have changed
	2	ASIA, CENTRAL	Tajikistan	0	0	0	6	570.833	2009	No pre-2000 data - prevalence assummed not to have changed
	2	ASIA, CENTRAL	Turkmenistan	0	0	0	0	0	0	Prevalence assummed not to have changed between periods	No data available - prevalence estimates taken from closets Iranian province (Parsabad), assumed to be eco-epidemiologically equivalent
	2	ASIA, CENTRAL	Uzbekistan	0	0	0	2	138	2004	No pre-2000 data - prevalence assummed not to have changed
	3	ASIA, EAST	China	32	45926	1990	5	not recorded	2002			For districts with no data: 4 districts (representing 0.1% of the total population) unsuitable for hookworm transmission.
	3	ASIA, CENTRAL	Democratic People's Republic of Korea (North)	2	50023	1995	4	25152.5	2005		No data available - prevalence estimates from neighbouring Chinese province Jilin Sheng (1995 estimates, used for both periods assuming limited control)
	3	ASIA, EAST	Taiwan	0	770	1983	0	0	0	No post-2000 data available - high GDP (PPP > $20.000 USD) so transmission excluded on socio-economic basis for 2005 period
	4	ASIA, SOUTH	Afghanistan	12	83.4167	2003	12	83.4167	2003			For districts with no data: 3 districts (representing 0.3% of the total population) unsuitable for transmission of any of the three STH
	4	ASIA, SOUTH	Bangladesh	18	546.333	1990	18	546.333	2002
	4	ASIA, SOUTH	Bhutan	5	53.2	2003	5	53.2	2003
	4	ASIA, SOUTH	India	129	489.659	1990	129	489.659	2008			For districts with no data: 23 districts (representing 2.8% of the total population) unsuitable for hookworm, 22 districts (representing 2.8% of the total population) unsuitable for ascaris and trichuris
	4	ASIA, SOUTH	Nepal	66	129	1993	66	129	2005
	4	ASIA, SOUTH	Pakistan	9	331.556	2000	9	331.556	2006			For districts with no data: 22 districts (representing 22.8% of the total population) unsuitable for transmission of any of the three STH
	5	ASIA, SOUTHEAST	Cambodia	58	139.879	1997	7	634.143	2004
	5	ASIA, SOUTHEAST	Indonesia	57	632.123	1991	113	955.566	2009				Several reports only provide combined STH prevalence: individual species prevalence estimated based on observed speces mix for each Province)
	5	ASIA, SOUTHEAST	Laos	138	95.2826	1990	71	509.69	2005
	5	ASIA, SOUTHEAST	Malaysia	23	379.174	1991	20	414.75	2005
	5	ASIA, SOUTHEAST	Maldives	0	0	0	0	0	0	Prevalence assummed not to have changed between periods	No data available - transmission excluded due to comprehensive control
	5	ASIA, SOUTHEAST	Mauritius	0	0	0	0	0	0	Prevalence assummed not to have changed between periods	No data available - transmission excluded due to comprehensive control
	5	ASIA, SOUTHEAST	Mayotte	0	0	0	0	0	0	Prevalence assummed not to have changed between periods	No data available - transmission excluded due to comprehensive control
	5	ASIA, SOUTHEAST	Myanmar (Burma)	0	0	0	4	250	2002	No pre-2000 data - prevalence assummed not to have changed - limited control
	5	ASIA, SOUTHEAST	Philippines	5	663.2	1998	4	317.25	2002
	5	ASIA, SOUTHEAST	Reunion	1	not recorded	not recorded	0	0	0	Year of survey not recorded: prevalence assumed not to have changed over time
	5	ASIA, SOUTHEAST	Seychelles	1	1075	1993	0	0	0	No post-2000 data available - transmission excluded due to comprehensive control for 2005 period
	5	ASIA, SOUTHEAST	Sri Lanka	21	152.143	1992	132	34.0303	2006
	5	ASIA, SOUTHEAST	Thailand	40	223.3	1991	36	292.194	2004
	5	ASIA, SOUTHEAST	Timor Leste	0	0	0	0	0	0		No data available - prevalence estimates from neighbouring Indonesian province Nusatenggara Timor
	5	ASIA, SOUTHEAST	Viet Nam	135	1629.58	1990	111	1776.74	2005
	7	CARIBBEAN	Anguilla	0	0	0	0	0	0	No data available - high GDP (PPP > $20.000 USD) so transmission excluded on socio-economic basis for both periods
	7	CARIBBEAN	Antigua and Barbuda	0	0	0	0	0	0	No data available - high GDP (PPP > $20.000 USD) so transmission excluded on socio-economic basis for both periods
	7	CARIBBEAN	Aruba	0	0	0	0	0	0	No data available - high GDP (PPP > $20.000 USD) so transmission excluded on socio-economic basis for both periods
	7	CARIBBEAN	Bahamas	0	0	0	0	0	0	No data available - high GDP (PPP > $20.000 USD) so transmission excluded on socio-economic basis for both periods
	7	CARIBBEAN	Barbados	0	0	0	0	0	0	No data available - high GDP (PPP > $20.000 USD) so transmission excluded on socio-economic basis for both periods
	7	CARIBBEAN	Belize	4	53562	1990	8	19790.1	2007
	7	CARIBBEAN	Bermuda	0	0	0	0	0	0	No data available - high GDP (PPP > $20.000 USD) so transmission excluded on socio-economic basis for both periods
	7	CARIBBEAN	British Virgin Islands	0	0	0	0	0	0	No data available - high GDP (PPP > $20.000 USD) so transmission excluded on socio-economic basis for both periods
	7	CARIBBEAN	Cayman Islands	0	0	0	0	0	0	No data available - high GDP (PPP > $20.000 USD) so transmission excluded on socio-economic basis for both periods
	7	CARIBBEAN	Cuba	5	8474.6	1995	12	285.75	2007
	7	CARIBBEAN	Dominica	1	100	1992	0	0	0
	7	CARIBBEAN	Dominican Republic	1	2015	not recorded	1	2015	not recorded	Year of survey not recorded: prevalence assumed not to have changed over time
	7	CARIBBEAN	Falkland Islands	0	0	0	0	0	0	No data available - high GDP (PPP > $20.000 USD) so transmission excluded on socio-economic basis for both periods
	7	CARIBBEAN	French Guiana	0	0	0	2	138	2000	No pre-2000 data - prevalence assummed not to have changed
	7	CARIBBEAN	Grenada	0	0	0	1	554	2006	No pre-2000 data - prevalence assummed not to have changed
	7	CARIBBEAN	Guadaloupe	0	0	0	0	0	0	No data available - high GDP (PPP > $20.000 USD) so transmission excluded on socio-economic basis for both periods
	7	CARIBBEAN	Guyana	11	53.1818	1999	2	85	2000
	7	CARIBBEAN	Haiti	3	720.667	1990	15	567.133	2002
	7	CARIBBEAN	Jamaica	5	2556.8	1987	1	593	2002
	7	CARIBBEAN	Martinique	2	4756.5	not recorded	2	4756.5	not recorded	Year of survey not recorded: prevalence assumed not to have changed over time
	7	CARIBBEAN	Montserrat	0	0	0	0	0	0	No data available - similar control and SES as Seychelles and so same estimates based on those for Seychelles for both periods
	7	CARIBBEAN	Netherlands Antilles	0	0	0	0	0	0	No data available - similar control and SES as Seychelles and so same estimates based on those for Seychelles for both periods
	7	CARIBBEAN	Saint Kitts and Nevis	3	283	1991	0	0	0	No post-2000 data - prevalence assummed not to have changed
	7	CARIBBEAN	Saint Lucia	2	122	1995	4	338	2006
	7	CARIBBEAN	Saint Vincent	1	12617	1990	4	18839	2007
	7	CARIBBEAN	Suriname	6	1503.17	1997	6	383.333	2007
	7	CARIBBEAN	Trinidad and Tobego	1	881	not recorded	1	881	not recorded	Year of survey not recorded: prevalence assumed not to have changed over time
	7	CARIBBEAN	Turks and Caicos Islands	0	0	0	0	0	0	Prevalence assummed not to have changed between periods	No data available - transmission excluded due biological exclusion
	11	LATIN AMERICA, ANDEAN	Bolivia	36	200.306	1992	5	897.6	2001
	11	LATIN AMERICA, ANDEAN	Ecuador	3	243.333	1991	9	1080.56	2005
	11	LATIN AMERICA, ANDEAN	Peru	5	148.4	2000	5	148.4	2005			For districts with no data: 12 districts (representing 2.5% of the total population) unsuitable for hookworm, 3 districts (representing 0.6% of the total population) unsuitable for ascaris and trichuris
	12	LATIN AMERICA, CENTRAL	Colombia	9	726.556	1995	9	726.556	2005
	12	LATIN AMERICA, CENTRAL	Costa Rica	2	59	not recorded	2	59	not recorded	Year of survey not recorded: prevalence assumed not to have changed over time
	12	LATIN AMERICA, CENTRAL	El Salvador	1	499	not recorded	1	499	not recorded	Year of survey not recorded: prevalence assumed not to have changed over time
	12	LATIN AMERICA, CENTRAL	Guatemala	2	314.5	1993	2	315	2006
	12	LATIN AMERICA, CENTRAL	Honduras	28	50.9286	1998	27	43.9259	2001
	12	LATIN AMERICA, CENTRAL	Mexico	20	4771.35	1990	16	5816.12	2001
	12	LATIN AMERICA, CENTRAL	Nicaragua	3	1037.67	not recorded	3	1037.67	not recorded	Year of survey not recorded: prevalence assumed not to have changed over time
	12	LATIN AMERICA, CENTRAL	Panama	4	430.5	1984	2	263	2010
	12	LATIN AMERICA, CENTRAL	Venezuela	139	1576.14	1989	18	306.389	2005
	13	LATIN AMERICA, SOUTHERN	Argentina	9	5873.56	1993	10	5308.5	2005
	13	LATIN AMERICA, SOUTHERN	Chile	7	254.571	1997	6	268.5	2001			For districts with no data: 2 districts (representing 2.5% of the total population) unsuitable for transmission of any of the three STH
	14	LATIN AMERICA, TROPICAL	Brazil	218	60721.2	1990	234	56538.8	2006
	14	LATIN AMERICA, TROPICAL	Paraguay	3	472	1992	0	0	0	No post-2000 data - prevalence assummed not to have changed
	15	NORTH AFRICA/MIDDLE EAST	Algeria	0	0	0	0	0	0	Prevalence assummed not to have changed between periods	No data available - prevalence estimates taken Morocco, assumed to be eco-epidemiologically equivalent	For districts with no data: 59 districts (representing 2.5% of the total population) unsuitable for transmission of any of the three STH
	15	NORTH AFRICA/MIDDLE EAST	Bahrain	0	0	0	0	0	0	Prevalence assummed not to have changed between periods	No data available - high GDP (PPP > $20.000 USD) so transmission excluded on socio-economic basis for both periods
	15	NORTH AFRICA/MIDDLE EAST	Egypt	16	485.688	1996	17	394.353	2005			For districts with no data: 10 districts (representing 29.7% of the total population) unsuitable for transmission of any of the three STH
	15	NORTH AFRICA/MIDDLE EAST	Gaza Strip	6	334	not recorded	6	334	not recorded
	15	NORTH AFRICA/MIDDLE EAST	Iran (Islamic Republic of)	4	11782	1994	12	1000	2005			For districts with no data: 11 districts (representing4.7% of the total population) unsuitable for transmission of any of the three STH
	15	NORTH AFRICA/MIDDLE EAST	Iraq	0	0	0	0	0	0	Prevalence assummed not to have changed between periods	No data available - prevalence estimates taken from Iran, assumed to be eco-epidemiologically equivalent	For districts with no data: 65 districts (representing 69.3% of the total population) unsuitable for transmission of any of the three STH
	15	NORTH AFRICA/MIDDLE EAST	Jordan	4	641.5	1988	0	0	0	No post-2000 data - prevalence assummed not to have changed
	15	NORTH AFRICA/MIDDLE EAST	Kuwait	0	0	0	0	0	0	Prevalence assummed not to have changed between periods	No data available - high GDP (PPP > $20.000 USD) so transmission excluded on socio-economic basis for both periods	For districts with no data: 5 districts (representing 100% of the total population) unsuitable for transmission of any of the three STH
	15	NORTH AFRICA/MIDDLE EAST	Lebanon	0	0	0	0	0	0	Prevalence assummed not to have changed between periods	No data available - high GDP (PPP > $20.000 USD) so transmission excluded on socio-economic basis for both periods
	15	NORTH AFRICA/MIDDLE EAST	Libyan Arab Jamahiriya	0			2	544.5	2005	No pre-2000 data - prevalence assummed not to have changed		For districts with no data: 6 districts (representing 6.2% of the total population) unsuitable for transmission of any of the three STH
	15	NORTH AFRICA/MIDDLE EAST	Morocco	14	359.286	1994	6	304.167	2001
	15	NORTH AFRICA/MIDDLE EAST	Oman	0			1	436	2004	No pre-2000 data - prevalence assummed not to have changed
	15	NORTH AFRICA/MIDDLE EAST	Qatar	0	0	0	0	0	0	Prevalence assummed not to have changed between periods	No data available - high GDP (PPP > $20.000 USD) so transmission excluded on socio-economic basis for both periods
	15	NORTH AFRICA/MIDDLE EAST	Saudi Arabia	7	5441.86	1991	5	2042
	15	NORTH AFRICA/MIDDLE EAST	Syrian Arab Republic	0	0	0	0	0	0	Prevalence assummed not to have changed between periods	No data available - prevalence estimates taken from Turkey, assumed to be eco-epidemiologically equivalent
	15	NORTH AFRICA/MIDDLE EAST	Tunisia	0	0	0	0	0	0	Prevalence assummed not to have changed between periods	No data available - prevalence estimates taken from Turkey, assumed to be eco-epidemiologically equivalent
	15	NORTH AFRICA/MIDDLE EAST	Turkey	14	526.929	1990	33	378.788	2004
	15	NORTH AFRICA/MIDDLE EAST	United Arab Emerates	0	0	0	0	0	0	Prevalence assummed not to have changed between periods	No data available - high GDP (PPP > $20.000 USD) so transmission excluded on socio-economic basis for both periods
	15	NORTH AFRICA/MIDDLE EAST	Western Sahara	0	0	0	0	0	0	Prevalence assummed not to have changed between periods	No data available - transmission excluded due biological exclusion	For districts with no data: all districts (representing 100% of the total population) unsuitable for transmission of any of the three STH
	15	NORTH AFRICA/MIDDLE EAST	Yemen	62	556.661	not recorded	62	556.661	not recorded	Year of survey not recorded: prevalence assumed not to have changed over time
	17	OCEANA	Cook Islands	0	0	0	2	78	2001	No pre-2000 data - prevalence assummed not to have changed
	17	OCEANA	Fiji	2	126.5	1998	5	51.6	2004
	17	OCEANA	French Polynesia	1	82	1994	2	80.5	2001
	17	OCEANA	Gaum	0	0	0	0	0	0	Prevalence assummed not to have changed between periods	No data - prevalence estimates based on Regional mean for both periods
	17	OCEANA	Kiribati	0	0	0	2	64.5	2001	No pre-2000 data - prevalence assummed not to have changed
	17	OCEANA	Marshall Islands	0	0	0	2	60	2001	No pre-2000 data - prevalence assummed not to have changed
	17	OCEANA	Micronesia (Federated States of)	0	0	0	5	95.2	2003	No pre-2000 data - prevalence assummed not to have changed
	17	OCEANA	Nauru	0	0	0	2	44.5	2001	No pre-2000 data - prevalence assummed not to have changed
	17	OCEANA	New Caledonia	0	0	0	0	0	0	Prevalence assummed not to have changed between periods	No data - prevalence estimates based on Regional mean for both periods
	17	OCEANA	Niue	0	0	0	1	139	2001	No pre-2000 data - prevalence assummed not to have changed
	17	OCEANA	Northern Mariana Islands	0	0	0	0	0	0	Prevalence assummed not to have changed between periods	No data - prevalence estimates based on Regional mean for both periods
	17	OCEANA	Palau	0	0	0	0	0	0	Prevalence assummed not to have changed between periods	No data - prevalence estimates based on Regional mean for both periods
	17	OCEANA	Papua New Guinea	2	164	1996	2	164	1996
	17	OCEANA	Pitcairn Islands	0	0	0	0	0	0	Prevalence assummed not to have changed between periods	No data - prevalence estimates based on Regional mean for both periods
	17	OCEANA	Samoa	0	0	0	2	30	2001	No pre-2000 data - prevalence assummed not to have changed
	17	OCEANA	Solomon Islands	0	0	0	2	49.5	2001	No pre-2000 data - prevalence assummed not to have changed
	17	OCEANA	Tokelau	0	0	0	0	0	0	Prevalence assummed not to have changed between periods	No data - prevalence estimates based on Regional mean for both periods
	17	OCEANA	Tonga	0	0	0	2	108	2001	No pre-2000 data - prevalence assummed not to have changed
	17	OCEANA	Tuvalu	0	0	0	3	108	2004	No pre-2000 data - prevalence assummed not to have changed
	17	OCEANA	Vanuatu	0	0	0	4	64	2002	No pre-2000 data - prevalence assummed not to have changed
	17	OCEANA	Wallis and Futuna	0	0	0	0	0	0	Prevalence assummed not to have changed between periods	No data - prevalence estimates based on Regional mean for both periods
	For Africa only - data used for geostatistical modelling			Number of surveys	Mean survey size	Earliest available survey included	Most recent available survey included
	18	SSA, Central	Central African Republic	2	1777.5	1982	1983						Rencet MOH survey only provides combined STH prevalence: individual species prevalence estimated based on observed speces mix for the country
	18	SSA, Central	Congo	1	110	1982	1982
	18	SSA, Central	Democratic Republic of the Congo	15	139.267	1980	1991
	18	SSA, East	Burundi	31	681.065	1984	2007
	18	SSA, East	Eritrea	40	40.175	2002	2002
	18	SSA, East	Ethiopia	279	105.548	1981	2009
	19	SSA, East	Kenya	1033	114.547	1975	2009
	19	SSA, East	Madagascar	120	111.567	1982	1998
	19	SSA, East	Malawi	35	71.9429	1998	2002
	19	SSA, East	Mozambique	1	244	1987	1987
	19	SSA, East	Rwanda	134	61.0821	2008	2008
	19	SSA, East	Somalia	6	278.5	1980	1986
	19	SSA, East	Sudan and South Sudan	78	64.4487	1990	2009
	19	SSA, East	Tanzania	314	110.105	1982	2007
	19	SSA, East	Togo	1	311	1985	1985
	19	SSA, East	Uganda	567	71.3774	1984	2009
	19	SSA, East	Zambia	108	56.2685	1983	2007
	19	SSA, Southern	Nambia	12	50.3333	1984	1997
	19	SSA, Southern	South Africa	19	99.2105	1991	2003
	19	SSA, Southern	Zimbabwe	14	258.214	1982	1991
	20	SSA, West	Benin	13	87.0769	1977	2005
	20	SSA, West	Burkina Faso	113	72.4425	1980	2004
	20	SSA, West	Cameroon	427	61.6183	1980	2002
	20	SSA, West	Chad	20	51.15	2000	2000
	21	SSA, West	Cote d'IVoire	11	699	1980	2002
	21	SSA, West	Gambia	51	45.9216	1992	2010
	21	SSA, West	Ghana	77	58.6753	2008	2008
	21	SSA, West	Guinea	27	62.5185	1990	1996
	21	SSA, West	Mali	198	91.4646	1980	2006
	21	SSA, West	Mauritania	6	104.333	1994	1994
	21	SSA, West	Niger	153	67.1111	1985	2007
	21	SSA, West	Nigeria	163	220.675	1980	2009
	21	SSA, West	Senegal	3	181.667	1986	1993
	21	SSA, West	Sierra Leone	8	278.75	1987	1993
